# Supplementary material for: Obesity Characteristics Are Poor Predictors of Genetic Mutations Associated with Obesity
Source: J Clin Med. 2023 Oct 7;12(19):6396. doi: 10.3390/jcm12196396 (PMC10573901; doi:10.3390/jcm12196396)
Supplement: Supplementary file 1 [file jcm-12-06396-s001.zip]

Archive with 1 entries (1 files):
- jcm-2584407-supplementary.pdf
